# Supplementary material for: Carabin Deficiency Aggravates Hepatic Ischemia-Reperfusion Injury Through Promoting Neutrophil Trafficking via Ras and Calcineurin Signaling
Source: Front Immunol. 2022 Feb 21;13:773291. doi: 10.3389/fimmu.2022.773291 (PMC8898835; doi:10.3389/fimmu.2022.773291)
Supplement: Supplementary file 2 [file Table_1.xlsx]

## Sheet: Sheet1
Gene	Forward Primer	Reverse Primer
IL-1 beta	GCAACTGTTCCTGAACTCAACT	ATCTTTTGGGGTCCGTCAACT
TNF-alpha	CAGGCGGTGCCTATGTCTC	CGATCACCCCGAAGTTCAGTAG
IL-6	TAGTCCTTCCTACCCCAATTTCC	TTGGTCCTTAGCCACTCCTTC
Carabin	ACTACAGGATGATTCTAGCTCCC	GCAGAGGGTTGACAAAGCCT
P-slectin	GAAAGGGCTGATTGTGACCCC	AGTAGTTCCGCACTGGGTACA
E-slectin	ATGCCTCGCGCTTTCTCTC	GTAGTCCCGCTGACAGTATGC
αvβ3 integrin	CCACACGAGGCGTGAACTC	CTTCAGGTTACATCGGGGTGA
Beta-actin	GGCTGTATTCCCCTCCATCG	CCAGTTGGTAACAATGCCATGT
